# Supplementary material for: Characterizing the microbiome of patients with myeloproliferative neoplasms during a Mediterranean diet intervention
Source: mBio. 2023 Oct 25;14(6):e02308-23. doi: 10.1128/mbio.02308-23 (PMC10746218; doi:10.1128/mbio.02308-23)
Supplement: File S2 — Taxonomic table and metadata used for the analysis. [file mbio.02308-23-s0002.csv]

	Subject	Sex	Age	BMI	Indicated_sedentary	MPN	Mutation	Mean_MPN_SAF	Baseline_adherence_score	Diet	aspirin	hydroxyurea	ruxolitnib	interferon	dna_extraction	library_prep	week	adherance_score	weekly_SAF_score	IL_10	IL_12p70	IL_1B	IL_4	IL_5	IFNg	IL_6	IL_8	IL_22	TNFa	k__Archaea|p__Euryarchaeota|c__Methanobacteria|o__Methanobacteriales|f__Methanobacteriaceae|g__Methanobrevibacter|s__Methanobrevibacter_arboriphilus	k__Archaea|p__Euryarchaeota|c__Methanobacteria|o__Methanobacteriales|f__Methanobacteriaceae|g__Methanobrevibacter|s__Methanobrevibacter_smithii	k__Archaea|p__Euryarchaeota|c__Methanobacteria|o__Methanobacteriales|f__Methanobacteriaceae|g__Methanosphaera|s__Methanosphaera_stadtmanae	k__Archaea|p__Euryarchaeota|c__Thermoplasmata|o__Methanomassiliicoccales|f__Methanomassiliicoccaceae|g__Methanomassiliicoccus|s__Candidatus_Methanomassiliicoccus_intestinalis	k__Bacteria|p__Actinobacteria|c__Actinobacteria|o__Actinomycetales|f__Actinomycetaceae|g__Actinomyces|s__Actinomyces_graevenitzii	k__Bacteria|p__Actinobacteria|c__Actinobacteria|o__Actinomycetales|f__Actinomycetaceae|g__Actinomyces|s__Actinomyces_johnsonii	k__Bacteria|p__Actinobacteria|c__Actinobacteria|o__Actinomycetales|f__Actinomycetaceae|g__Actinomyces|s__Actinomyces_odontolyticus	k__Bacteria|p__Actinobacteria|c__Actinobacteria|o__Actinomycetales|f__Actinomycetaceae|g__Actinomyces|s__Actinomyces_oris	k__Bacteria|p__Actinobacteria|c__Actinobacteria|o__Actinomycetales|f__Actinomycetaceae|g__Actinomyces|s__Actinomyces_sp_HPA0247	k__Bacteria|p__Actinobacteria|c__Actinobacteria|o__Actinomycetales|f__Actinomycetaceae|g__Actinomyces|s__Actinomyces_sp_ICM47	k__Bacteria|p__Actinobacteria|c__Actinobacteria|o__Actinomycetales|f__Actinomycetaceae|g__Actinomyces|s__Actinomyces_turicensis	k__Bacteria|p__Actinobacteria|c__Actinobacteria|o__Bifidobacteriales|f__Bifidobacteriaceae|g__Bifidobacterium|s__Bifidobacterium_adolescentis	k__Bacteria|p__Actinobacteria|c__Actinobacteria|o__Bifidobacteriales|f__Bifidobacteriaceae|g__Bifidobacterium|s__Bifidobacterium_animalis	k__Bacteria|p__Actinobacteria|c__Actinobacteria|o__Bifidobacteriales|f__Bifidobacteriaceae|g__Bifidobacterium|s__Bifidobacterium_bifidum	k__Bacteria|p__Actinobacteria|c__Actinobacteria|o__Bifidobacteriales|f__Bifidobacteriaceae|g__Bifidobacterium|s__Bifidobacterium_breve	k__Bacteria|p__Actinobacteria|c__Actinobacteria|o__Bifidobacteriales|f__Bifidobacteriaceae|g__Bifidobacterium|s__Bifidobacterium_catenulatum	k__Bacteria|p__Actinobacteria|c__Actinobacteria|o__Bifidobacteriales|f__Bifidobacteriaceae|g__Bifidobacterium|s__Bifidobacterium_dentium	k__Bacteria|p__Actinobacteria|c__Actinobacteria|o__Bifidobacteriales|f__Bifidobacteriaceae|g__Bifidobacterium|s__Bifidobacterium_longum	k__Bacteria|p__Actinobacteria|c__Actinobacteria|o__Bifidobacteriales|f__Bifidobacteriaceae|g__Bifidobacterium|s__Bifidobacterium_pseudocatenulatum	k__Bacteria|p__Actinobacteria|c__Actinobacteria|o__Bifidobacteriales|f__Bifidobacteriaceae|g__Bifidobacterium|s__Bifidobacterium_pullorum
FEA02-1	2	M	71	30	yes	PV	JAK2	18.9	5	USDA	no	no	yes	no	one	one	1	low	28	0.5061	0.0424	0.3654	0	0.0373	0.0468	0.249	5.908	0.2377	2.779	0	0	0	0	0	0	0	0	0	0	0.198170059	3.229070969	0	0	0	0	0.03192001	0.907870272	0	0
FEA02-15	2	M	71	30	yes	PV	JAK2	18.9	5	USDA	no	no	yes	no	one	one	15	low	14	0.2215	0	0.0034	0	0.0365	0.034	2.773	2.857	0.2125	1.603	0	0	0	0	0	0	0	0	0	0	0	1.877650376	0	0	0	0	0	0.396090079	0	0
FEA02-6	2	M	71	30	yes	PV	JAK2	18.9	5	USDA	no	no	yes	no	one	one	6	low	18	0.2265	0	0.0084	0	0.0798	0.0425	0.793	3.524	0.2721	1.461	0	0	0	0	0	0	0.005049998	0	0	0	0.16519995	2.26521932	0	0	0	0	0.077609977	0.076449977	0	0
FEA02-9	2	M	71	30	yes	PV	JAK2	18.9	5	USDA	no	no	yes	no	one	one	9	high	19	0.2046	0	0.0115	0	0.0547	0.0345	0.4944	3.595	0.2963	1.585	0	0	0	0	0	0	0	0	0	0	0.695360139	5.463811093	0	0	0	0	0.034190007	1.093250219	0	0
FEA03-15	3	F	63	23	no	MF	MPL	0	7	USDA	no	no	no	no	one	one	15	low	0	0.9032	0.6811	0.061	0	0.0346	0.0021	1.029	3.251	0.89	5.061	0	0	0	0	0	0.027100008	0.002390001	0.035870011	0	0	0	0	1.10090033	9.356952807	0	0	0	0	3.422411027	0
FEA03-6	3	F	63	23	no	MF	MPL	0	7	USDA	no	no	no	no	one	one	6	low	0	0.798	0.3578	0.0428	0	0.0674	0.0015	0.9909	2.542	0.5204	4.797	0	0	0	0	0	0	0	0.090219973	0	0	0	0	0	9.611737116	0	0	0	0.148199956	0.382359885	0
FEA05-1	5	F	63	22	yes	MF	JAK2	5.5	6	USDA	no	yes	no	yes	one	one	1	low	1	1.953	1.395	0.4152	0.1164	0.3743	0.0157	2.878	4.883	9.472	5.869	0	0	0	0	0	0	0	0	0	0	0	0.350529895	0	0	0	0	0	0	0	0
FEA05-15	5	F	63	22	yes	MF	JAK2	5.5	6	USDA	no	yes	no	yes	one	one	15	low	6.66	2.306	1.225	0.087	1.566	0.3646	0.0126	4.885	2.902	18.68	10.78	0	0	0	0	0	0	0	0	0	0	0	1.76481	0	0	0	0	0	0	0	0
FEA05-6	5	F	63	22	yes	MF	JAK2	5.5	6	USDA	no	yes	no	yes	one	one	6	low	8.88	2.844	1.398	0.0838	0.0249	0.3188	0.0289	10.31	4.808	14.18	8.403	0	0	0	0	0	0	0	0	0	0	0	18.08064	0	0	0	0	0	0	0	0
FEA05-9	5	F	63	22	yes	MF	JAK2	5.5	6	USDA	no	yes	no	yes	one	one	9	low	6.66	3.324	1.174	0.1325	0	0.4155	0.0229	6.996	2.631	21.12	9.497	0	0	0	0	0	0	0	0	0	0	0	5.236541047	0	0	0	0	0	0	0	0
FEA07-1	7	F	44	25	yes	PV	JAK2	18	7	USDA	no	no	no	yes	one	one	1	low	27	1.443	0	0.0141	0	0.3602	0.3354	1.569	2.115	0.1303	3.067	0	0.493130049	0	0	0	0	0	0	0	0	0	0	0	0	0	0	0	0	0.429480043	0
FEA07-15	7	F	44	25	yes	PV	JAK2	18	7	USDA	no	no	no	yes	one	one	15	low	15.55	1.187	0	0.0176	0	0.1976	0.0545	0.6237	3.71	0.144	3.325	0	0.083119983	0	0	0	0	0	0	0	0	0	0	0	0	0	0	0	0	1.527939694	0
FEA07-6	7	F	44	25	yes	PV	JAK2	18	7	USDA	no	no	no	yes	one	one	6	low	13.32	1.026	0	0.0026	0	0.1575	0.0509	0.4511	1.87	0.0962	2.635	0	0.24966995	0	0	0	0	0	0	0	0	0	0	0.082239984	0	0	0	0	0	0.361009928	0
FEA07-9	7	F	44	25	yes	PV	JAK2	18	7	USDA	no	no	no	yes	one	one	9	high	28.86	0.9209	0.0176	0.0053	0	0.1259	0.0549	0.3467	2.727	0.1352	2.771	0	0	0	0	0	0	0	0	0	0	0	0	0	0	0	0	0	0	0.5736	0
FEA09-1	9	M	57	26	no	ET	JAK2	36.2	1.5	USDA	yes	no	no	no	one	one	1	low	67	NA	NA	NA	NA	NA	NA	NA	NA	NA	NA	0	0	0	0	0	0	0	0	0	0	0	0.85285	0	0	0	0	0	0.76134	0	0
FEA09-15	9	M	57	26	no	ET	JAK2	36.2	1.5	USDA	yes	no	no	no	one	one	15	high	16.65	0.5088	0.1049	0.0105	0	0.1054	0.0738	1.814	1.639	2.274	0.2411	0	0	0	0	0	0	0	0	0	0	0	0.15601	0	0	0	0	0	0.9277	0	0
FEA09-6	9	M	57	26	no	ET	JAK2	36.2	1.5	USDA	yes	no	no	no	one	one	6	high	38.85	0.337	0.0503	0.036	0	0.0632	0.2888	1.06	1.85	0.9176	0.2294	0	0.088170026	0	0	0	0	0	0	0	0	0	3.777841133	0	0	0	0	0	1.574870472	0	0
FEA09-9	9	M	57	26	no	ET	JAK2	36.2	1.5	USDA	yes	no	no	no	one	one	9	high	14.43	0.3604	0.0823	0.0149	0	0.0623	0.0721	0.5904	3.539	1.135	0.2341	0	0	0	0	0	0	0	0	0	0	0	0.968033346	0	0	0	0	0	0.566670758	0	0
FEA10-1	10	F	21	24	no	PV	JAK2	1.8	5	USDA	no	no	no	no	one	one	1	low	9	0.3139	0.2608	0.1911	0	0.003	0.027	0.0631	10.19	0.2907	3.126	0	0	0	0	0	0	0	0	0	0	0	5.662431699	0	0	0	0	0	0	0	0
FEA10-15	10	F	21	24	no	PV	JAK2	1.8	5	USDA	no	no	no	no	one	one	15	low	0	0.4707	0.1933	0.0246	0	0.0255	0.0325	0.3838	1.741	0.2245	3.013	0	0	0	0	0.027876877	0	0	0	0	0	0	6.944966306	0	0	0	0	0	0	0	0
FEA10-6	10	F	21	24	no	PV	JAK2	1.8	5	USDA	no	no	no	no	one	one	6	low	0	0.3429	0.2355	0.6874	0	0.0055	0.0426	0.1533	34.39	0.413	4.299	0	0	0	0	0	0	0.002472256	0	0	0	0	6.985965392	0	0	0	0	0	0	0	0
FEA10-9	10	F	21	24	no	PV	JAK2	1.8	5	USDA	no	no	no	no	one	one	9	low	0	0.4187	0.1488	0.0289	0	0.0164	0.0237	0.1526	1.142	0.28	2.526	0	0	0	0	0	0	0	0	0	0	0	1.793479821	0	0	0	0	0	0	0	0
FEA12-1	12	M	77	36	no	PV	JAK2	22.7	3.5	USDA	no	yes	no	no	one	one	1	low	27.75	1.149	0.1172	0.0283	0.4397	0.281	0.0156	1.992	3.216	2.503	4.493	0	2.273910455	0.156720031	0	0	0	0	0	0	0	0	1.896970379	0	0	0	0	0	0	0	0
FEA12-15	12	M	77	36	no	PV	JAK2	22.7	3.5	USDA	no	yes	no	no	one	one	15	high	17.76	1.378	0.0578	0.0614	0	0.6069	0.0779	1.811	4.957	1.92	4.99	0	0.490330098	0	0	0	0	0	0	0	0	0	4.525470905	0	0	0	0	0	0	0	0
FEA12-6	12	M	77	36	no	PV	JAK2	22.7	3.5	USDA	no	yes	no	no	one	one	6	high	12.21	2.368	0.0233	0.048	0	0.3373	0.0117	6.925	3.132	1.113	5.106	0	2.02395	0.40164	0	0	0	0	0	0	0	0	0.04477	0	0	0	0	0	2.18263	0	0
FEA12-9	12	M	77	36	no	PV	JAK2	22.7	3.5	USDA	no	yes	no	no	one	one	9	high	19.98	1.785	0.1101	0.0284	0	0.6633	0.0592	3.546	6.839	1.501	5.629	0	0.892880089	0	0	0	0	0	0	0	0	0	3.10312031	0	0	0	0	0	0	0	0
FEA14-1	14	F	34	32	no	PV	JAK2	4.1	6	MED	yes	no	no	yes	one	one	1	low	11.1	1.104	0.131	0.0049	0	0.0131	0.0796	0.2597	2.394	0.3678	7.084	0	0	0	0	0	0	0	0	0	0	0	7.252667824	0	0	0	0	0	2.871979138	3.230539031	0
FEA14-15	14	F	34	32	no	PV	JAK2	4.1	6	MED	yes	no	no	yes	two	one	15	high	0	1.915	0.1145	0.0082	0.245	0.0142	0.1172	1.227	2.408	0.4983	8.92	0	0	0	0	0	0	0	0	0	0	0	0	0	0	0	0	0	1.969510551	2.120738842	0
FEA14-6	14	F	34	32	no	PV	JAK2	4.1	6	MED	yes	no	no	yes	two	one	6	high	6	1.091	0.1216	0.1158	0	0.0135	0.1354	0.2405	5.089	0.4696	7.196	0	0	0	0	0	0	0	0	0	0	0	15.92810319	0	0	0	0.074000015	0	2.630610526	6.506231301	0
FEA14-9	14	F	34	32	no	PV	JAK2	4.1	6	MED	yes	no	no	yes	two	one	9	high	4	1.541	0.1599	0.016	0.2274	0.0552	0.8861	0.5324	3.32	0.6735	8.437	0	0	0	0	0	0	0	0	0	0	0	5.05583	0	0	0	0.19005	0	2.38896	4.09587	0
FEA15-1	15	F	68	29	no	PV	JAK2	24.6	4	MED	no	yes	no	no	two	one	1	low	25.53	1.768	0.2324	0.0262	0	0.1791	0.0358	1.131	6.426	0.407	2.555	0	0	0	0	0	0	0	0	0	0	0	0	0	0	0	0	0	1.171116602	0	0
FEA15-15	15	F	68	29	no	PV	JAK2	24.6	4	MED	no	yes	no	no	two	one	15	low	30	1.27	0.1756	0.1553	0	0.0812	0.016	0.9904	2.558	0.6955	2.662	0	0	0	0	0	0	0	0	0	0	0	0	0	0	0	0	0	5.860451172	0	0
FEA15-6	15	F	68	29	no	PV	JAK2	24.6	4	MED	no	yes	no	no	two	one	6	high	18	2.57	0.2457	0.019	0	0.1448	0.2246	1.155	5.575	2.25	2.955	0	0	0	0	0	0	0	0	0	0	0	0	0	0	0	0	0	4.319752026	0	0
FEA15-9	15	F	68	29	no	PV	JAK2	24.6	4	MED	no	yes	no	no	two	one	9	high	24	2.63	0.1487	0.0239	0	0.1679	0.0956	1.423	3.779	10.23	2.735	0	0	0	0	0	0	0	0	0	0	0	0	0	0	0	0	0	5.743509426	0	0
FEA16-1	16	F	70	39	no	ET	JAK2	4.9	5	MED	yes	yes	no	yes	two	one	1	low	13.32	0.4397	0	0	0	0.0096	0.0256	2.112	3.703	0.3515	2.196	0	0	0	0	0	0	0	0	0	0	0	0	0	0	0	0	0.005228921	0	0	0
FEA16-15	16	F	70	39	no	ET	JAK2	4.9	5	MED	yes	yes	no	yes	two	one	15	high	0	0.7606	0	0	0	0.0109	0.0361	1.564	3.399	0.3868	3.645	0	0	0	0	0	0	0	0	0	0	0	0	0.30415003	0	0	0	0	0	0	0
FEA16-6	16	F	70	39	no	ET	JAK2	4.9	5	MED	yes	yes	no	yes	two	one	6	high	0	0.5469	0.0475	0	0	0.0167	0.0594	1.939	8.28	1.805	2.858	0	0	0	0	0	0	0	0	0	0	0	0	0	0	0	0	0.183088468	0	0	0
FEA16-9	16	F	70	39	no	ET	JAK2	4.9	5	MED	yes	yes	no	yes	two	one	9	high	1	0.715	0	0	0	0.0042	0.0498	2.226	12.08	0.4481	3.86	0	0	0	0	0	0	0	0	0	0	0	0	0.019089989	0	0	0	0	0	0	0
FEA17-1	17	F	58	36	yes	PV	JAK2	18.4	8.5	MED	no	no	no	no	two	one	1	low	38.85	0.4553	0.1947	0.0169	0	0.0572	0.1299	1.573	5.051	0.2327	3.319	0	0	0	0	0	0	0	0	0	0	0	0	0	0	0	0	0	0	0	0
FEA17-15	17	F	58	36	yes	PV	JAK2	18.4	8.5	MED	no	no	no	no	two	one	15	high	6	0.5006	0.1581	0.0199	0	0.0806	0.1033	1.638	2.801	0.3202	4.022	0	0	0	0	0	0	0	0	0	0	0	0	0	0	0	0	0	0	0	0
FEA17-6	17	F	58	36	yes	PV	JAK2	18.4	8.5	MED	no	no	no	no	two	one	6	high	19	0.4968	0.156	0.0166	0	0.0539	0.0892	1.677	3.348	0.2561	3.728	0	0	0	0	0	0	0	0	0	0	0	0	0	0	0	0	0	0	0	0
FEA17-9	17	F	58	36	yes	PV	JAK2	18.4	8.5	MED	no	no	no	no	two	one	9	high	10	0.5214	0.1053	0.0212	0	0.0334	0.0758	2.409	2.674	0.2478	3.441	0	0	0	0	0	0	0	0	0	0	0	0	0	0	0	0	0	0	0	0
FEA18-1	18	M	66	24	no	PV	JAK2	10.3	3.5	MED	no	yes	no	no	two	one	1	low	19	0.9739	0.1803	0.0487	0	0.0208	0.1379	2.97	1.522	1.462	7.625	0	0.810790081	0	0	0	0	0	0	0	0	0	0	0	0	0	0	0	0	0	0
FEA18-15	18	M	66	24	no	PV	JAK2	10.3	3.5	MED	no	yes	no	no	two	one	15	high	4	0.8729	0.2202	0.041	0	0	0.1907	1.325	1.806	1.345	9.374	0	1.287770129	0	0	0	0	0	0	0	0	0	0	0	0	0	0	0	0	0	0
FEA18-6	18	M	66	24	no	PV	JAK2	10.3	3.5	MED	no	yes	no	no	two	one	6	high	14	0.9772	0.1381	0.0259	0	0.0064	0.1145	3.341	2.805	1.555	6.762	0	0	0	0	0	0	0	0	0	0	0	0	0	0	0	0	0	0	0	0
FEA18-9	18	M	66	24	no	PV	JAK2	10.3	3.5	MED	no	yes	no	no	two	one	9	high	12	1.03	0.1893	0.0492	0	0.006	0.1713	4.462	2.679	1.291	8.939	0	0	0	0	0	0	0	0	0	0	0	0	0	0	0	0	0	0	0	0
FEA19-1	19	F	61	32	yes	ET	JAK2	35.2	9	USDA	yes	no	no	no	two	one	1	high	48	0.4527	0.0321	0.0053	0	0.0987	0.0063	0.3615	6.072	0.9621	0.9921	0	0	0	0	0	0	0	0	0	0	0	0	0	0.168329966	0	0	0	2.294849541	0.482609903	0
FEA19-9	19	F	61	32	yes	ET	JAK2	35.2	9	USDA	yes	no	no	no	two	one	9	high	35	0.3595	0.033	0.004	0	0.1112	0.0222	0.8896	4.392	3.293	0.9657	0	0	0	0	0	0	0	0	0	0	0	0	0	0	1.267019873	0	1.955929804	0	0	0
FEA20-1	20	M	71	26	yes	ET	CALR	4.6	9	MED	yes	yes	no	no	two	one	1	high	5	0.7103	0	0.0145	0	0.0339	0.0468	0.6314	3.802	0.9995	2.355	0	0.709409929	0.032989997	0	0	0	0	0	0	0	0	0	0	0	0	0	0	0.074349993	0	0
FEA20-15	20	M	71	26	yes	ET	CALR	4.6	9	MED	yes	yes	no	no	two	one	15	high	5	0.6167	0	0.196	0	0.0323	0.0435	1.104	2.21	1.33	1.965	0	0.12552	0.01434	0	0	0	0	0	0	0	0	0	0	0	0	0	0	0.1366	0	0
FEA20-6	20	M	71	26	yes	ET	CALR	4.6	9	MED	yes	yes	no	no	two	one	6	high	2	0.8204	0	0.0202	0	0.0896	0.0649	0.5644	3.656	2.007	3.225	0	0.267639973	0.072659993	0	0	0	0	0	0	0	0	0	0	0	0	0	0	0.131289987	0	0
FEA20-9	20	M	71	26	yes	ET	CALR	4.6	9	MED	yes	yes	no	no	two	one	9	high	3	0.9997	0.0945	0.0234	0	0.0831	0.0809	0.7786	4.44	6.056	3.49	0	0.949779715	0.075849977	0	0	0	0	0	0	0	0	0	0	0	0	0	0	0.198109941	0	0
FEA21-15	21	F	25	22	no	MF	CALR	21.9	4.5	MED	yes	yes	no	no	two	two	15	low	23	0.544	0.7667	0.2701	0	0.0136	0.0416	0.2978	2.105	0.5526	3.19	0	0	0	0	0	0	0	0	0	0	0	20.21521596	0	3.539699292	0.19904996	0	0	5.132618973	0	0
FEA22-1	22	F	71	25	no	MF	JAK2	9	10	MED	no	no	no	no	two	two	1	high	9	2.167	0.1205	0	0	0	0.0682	2.824	3.189	0.2754	10.56	0	0	0	0	0	0	0	0	0	0	0	0	0	0	0	0	0	0	0	0
FEA22-15	22	F	71	25	no	MF	JAK2	9	10	MED	no	no	no	no	two	two	15	low	11	2.047	0.1799	0	0	0	0.0577	2.811	2.696	0.2014	10.07	0	0	0	0	0	0	0	0	0	0	0	0	0	0	0	0	0	0	0	0
FEA22-6	22	F	71	25	no	MF	JAK2	9	10	MED	no	no	no	no	two	two	6	high	15	2.239	0.081	0	0	0	0.0337	3.194	2.561	0.1284	10.61	0	0	0	0	0	0	0	0	0	0	0	0	0	0	0	0	0	0	0	0
FEA22-9	22	F	71	25	no	MF	JAK2	9	10	MED	no	no	no	no	two	two	9	low	9	2.066	0.1368	0	0	0	0.043	2.914	2.348	0.252	10.63	0	0	0	0	0	0	0	0	0	0	0	0	0	0	0	0	0	0	0	0
FEA23-1	23	F	54	25	no	PV	JAK2	2.9	9.5	MED	no	no	yes	no	third	two	1	high	8	0.2729	0.587	0.0332	0	0.0144	0.0196	0.1918	6.238	0.5433	1.735	0	0.054692724	0	0	0	0	0	0	0	0	0	14.35149484	0	0	0	0	0	7.35214747	0	0.065302952
FEA23-15	23	F	54	25	no	PV	JAK2	2.9	9.5	MED	no	no	yes	no	third	two	15	high	0	0.3049	0.6651	0.0186	0	0.045	0.0223	0.1801	2	0.5616	1.357	0	0.12927	0	0	0	0	0.04485	0	0	0	0	13.8345	0	0	0	0	0	15.26943	0	0
FEA23-6	23	F	54	25	no	PV	JAK2	2.9	9.5	MED	no	no	yes	no	third	two	6	high	0	0.3384	0.558	0.0213	0	0.0306	0.0187	0.2361	3.301	0.4635	1.945	0	0.071354498	0	0	0	0	0	0	0	0	0	6.536069965	0	0	0	0	0	7.259865811	0	0
FEA23-9	23	F	54	25	no	PV	JAK2	2.9	9.5	MED	no	no	yes	no	third	two	9	high	3	0.282	0.5094	0.0206	0	0.028	0.0295	0.1928	2.673	0.4619	1.851	0	0.206151661	0	0	0	0	0.049923993	0	0	0	0	6.716428517	0	0	0	0	0	10.88809459	0	0
FEA24-1	24	F	67	21	no	MF	JAK2	17	6	MED	no	no	yes	no	third	two	1	low	19	2.04	0.3867	0.5236	0.1394	0.0517	0.4121	2.905	15.59	0.8631	12.18	0	0	0	0	0	0	0	0.063539981	0	0	0	0	0	0	0	0	0	0	0	0
FEA24-15	24	F	67	21	no	MF	JAK2	17	6	MED	no	no	yes	no	third	two	15	high	20	0.7072	0.3137	0.2686	0.1692	0.109	0.638	3.602	12.78	0.6581	9.873	0	0	0	0	0	0	0	0.037982264	0	0	0	0	0.317293193	0	0	0	0	0	0	0
FEA24-6	24	F	67	21	no	MF	JAK2	17	6	MED	no	no	yes	no	third	two	6	high	14	0.6248	0.4335	0.4216	0.1108	0.0473	0.3744	0.6424	16.89	0.708	9.431	0	0	0	0	0	0	0	0.162778607	0	0	0	0	0	0	0	0	0	0	0	0
FEA24-9	24	F	67	21	no	MF	JAK2	17	6	MED	no	no	yes	no	third	two	9	high	14	1.073	0.1953	0.5851	0.1324	0.0589	0.4324	2.247	13.89	0.6515	11.6	0	0.02682	0	0	0	0	0	0.11427	0	0	0	0	0	0	0	0	0	0	0	0
FEA25-1	25	F	59	24	no	PV	JAK2	11.1	9	MED	yes	no	no	no	third	two	1	high	19	0.5215	0.3681	0.0561	0	0.0901	0.0852	0.261	5.641	0.6367	2.996	0	0	0	0	0	0	0	0	0	0.018540792	0	0	0	0	0	0	0	0	0	0
FEA25-6	25	F	59	24	no	PV	JAK2	11.1	9	MED	yes	no	no	no	third	two	6	high	10	0.4763	0.2297	0.0133	0	0.1195	0.0802	0.2021	3.945	0.4607	3.059	0	0	0	0	0	0	0	0	0	0	0	0	0	0	0	0	0	0	0	0
FEA25-9	25	F	59	24	no	PV	JAK2	11.1	9	MED	yes	no	no	no	third	two	9	high	10	0.4667	0.2327	0.0145	0	0.3478	0.0311	0.2804	4.75	0.4322	2.6	0	0	0	0	0	0	0	0	0.021290004	0	0	0	0	0	0	0	0	0	0	0
FEA26-1	26	M	53	28	yes	MF	JAK2	11.3	7	MED	yes	no	no	no	third	two	1	low	9	0.7503	0.4078	0.0501	0	0.044	0.0373	0.5582	3.448	0.3454	6.749	0	0	0	0	0	0	0	0	0	0	0	0	0	0	0	0	0	0.47	0	0
FEA26-15	26	M	53	28	yes	MF	JAK2	11.3	7	MED	yes	no	no	no	third	two	15	high	10	0.7282	0.512	2.311	0	0.0584	0.0308	0.4097	11.69	0.1908	8.311	0	0	0	0	0	0	0	0	0	0	0	0	0	0	0	0	0	4.045549595	0	0
FEA26-6	26	M	53	28	yes	MF	JAK2	11.3	7	MED	yes	no	no	no	third	two	6	high	15	0.6634	0.6091	0.0481	0	0.0674	0.0684	0.6459	2.92	0.3366	7.983	0	0	0	0	0	0	0	0	0	0	0	0	0	0	0	0	0	3.647231459	0	0
FEA28-1	28	M	40	26	yes	PV	JAK2	5.9	5	MED	yes	no	no	yes	third	two	1	low	11	1.064	0.0673	0.0151	0	0.1126	0.0799	0.4382	5.487	0.5129	5.582	0	0	0	0	0	0	0	0	0	0	0	5.424521627	0	0.140870042	0	0	0	8.774832632	4.06725122	0
FEA28-9	28	M	40	26	yes	PV	JAK2	5.9	5	MED	yes	no	no	yes	third	two	9	high	2	0.6783	0.0992	0.0228	0	0.0398	0.096	0.413	8.837	0.6083	4.416	0	0	0	0	0	0	0	0	0	0	0	20.92670699	0.031189538	2.183217544	0.453716099	0	0	11.75386696	8.488263246	0
FEA29-1	29	F	70	22	no	ET	JAK2	15.6	4.5	MED	yes	yes	no	no	third	two	1	low	27	0.8695	0.1712	0.0244	0	0.189	0.0263	0.5202	1.989	0.1873	4.38	0	0	0	0	0	0	0.029929991	0	0	0	0	0	0	0	0	0	0	0	0	0
FEA29-15	29	F	70	22	no	ET	JAK2	15.6	4.5	MED	yes	yes	no	no	third	two	15	low	unknown	0.9075	0.1962	0.0292	0	0.2173	0.0589	0.4274	3.246	0.1618	5.174	0	0	0	0	0	0	0	0	0	0	0	0	0	0	0	0	0	0	0	0
FEA29-6	29	F	70	22	no	ET	JAK2	15.6	4.5	MED	yes	yes	no	no	third	two	6	low	18	1.077	0.2417	0.0381	0	0.1889	0.044	0.4204	3.255	0.2054	5.723	0	0	0	0	0.045011882	0	0.005684026	0	0	0	0	0	0	0	0	0	0	0	0	0
FEA29-9	29	F	70	22	no	ET	JAK2	15.6	4.5	MED	yes	yes	no	no	third	two	9	high	8	0.9381	0.1838	0.0268	0	0.2031	0.038	0.3984	2.597	0.1865	5.264	0	0	0	0	0	0	0	0	0	0	0	0	0	0	0	0	0	0	0	0
FEA30-1	30	M	50	27	yes	PV	JAK2	6.4	8	MED	yes	no	no	no	third	two	1	low	16	0.5986	0.1254	0.0269	0	0.0201	0.0087	0.6758	3.256	0.3789	3.19	0	0	0	0	0	0	0	0	0	0	0	0	0	14.60644416	0.061649975	0	0	10.32909587	0	0
FEA30-15	30	M	50	27	yes	PV	JAK2	6.4	8	MED	yes	no	no	no	third	two	15	high	0	NA	NA	NA	NA	NA	NA	NA	NA	NA	NA	0	0	0	0	0	0	0	0	0	0	0	0	0	13.23590868	0.30173997	0	0	9.521879048	46.75671532	0
FEA30-6	30	M	50	27	yes	PV	JAK2	6.4	8	MED	yes	no	no	no	third	two	6	high	2	0.4846	0.0691	0.0113	0	0.0536	0.0107	0.6679	1.811	0.3258	2.765	0	0	0	0	0	0	0.00564	0	0	0	0	0	0	21.89902	0.26075	0	0	14.11328	0	0
FEA31-1	31	F	66	22	yes	ET	JAK2	12.7	7.5	USDA	yes	yes	no	no	third	two	1	low	15	0.3517	0.1611	0.0585	0	0.0202	0.0923	0.2009	7.142	0.4398	1.766	0	0.179859774	0	0	0	0	0	0	0	0	0	0	0.070050121	21.58997643	0	0	0	18.45504563	4.235361995	0
FEA31-15	31	F	66	22	yes	ET	JAK2	12.7	7.5	USDA	yes	yes	no	no	fourth	two	15	low	17	NA	NA	NA	NA	NA	NA	NA	NA	NA	NA	0	0	0	0	0	0	0	0	0	0	0	0	0.474470047	2.908180291	0	0	0	1.653040165	0.091880009	0
FEA31-6	31	F	66	22	yes	ET	JAK2	12.7	7.5	USDA	yes	yes	no	no	fourth	two	6	low	12	NA	NA	NA	NA	NA	NA	NA	NA	NA	NA	0	0	0	0	0	0	0	0	0	0	0	0	0	0.35048	0	0	0	1.52911	0.04545	0
FEA31-9	31	F	66	22	yes	ET	JAK2	12.7	7.5	USDA	yes	yes	no	no	fourth	two	9	low	9	NA	NA	NA	NA	NA	NA	NA	NA	NA	NA	0.138099986	0	0	0	0	0	0	0	0	0	0	0	1.588219841	2.0037798	0	0	0	0.934529907	0.433069957	0
FEA32-1	32	F	67	21	no	PV	JAK2	5.1	6.5	USDA	yes	yes	no	no	fourth	two	1	low	6	0.3432	0.1513	0.0579	0	0.0177	0.0167	0.4008	1.783	0.2158	2.057	0	0.066867566	0	0	0	0	0	0	0	0	0	0	0	0	0	0	0	0	0	0
FEA32-15	32	F	67	21	no	PV	JAK2	5.1	6.5	USDA	yes	yes	no	no	fourth	two	15	low	4	NA	NA	NA	NA	NA	NA	NA	NA	NA	NA	0	0.094309991	0	0	0	0	0	0	0	0	0	0	0	0	0	0	0	0	0	0
FEA32-6	32	F	67	21	no	PV	JAK2	5.1	6.5	USDA	yes	yes	no	no	fourth	two	6	low	7	NA	NA	NA	NA	NA	NA	NA	NA	NA	NA	0	0	0	0	0	0	0	0	0	0	0	0	0	0	0	0	0	0	0	0
FEA32-9	32	F	67	21	no	PV	JAK2	5.1	6.5	USDA	yes	yes	no	no	fourth	two	9	low	3	0.5317	0.1632	0.021	0	0.0366	0.0221	0.4641	4.464	0.3423	2.663	0	0.211379979	0	0	0	0	0	0	0	0	0	0	0	0	0	0	0	0	0	0
FEA33-1	33	F	57	22	no	PV	JAK2	16.6	6	USDA	yes	yes	no	no	fourth	two	1	low	21	0.5514	0.2669	0.1101	0.356	0	0.1239	0.2652	2.59	0.4124	2.784	0	0	0	0.121239988	0	0	0	0	0	0	0	0	0	0	0	0	0	2.149469785	0	0
FEA33-15	33	F	57	22	no	PV	JAK2	16.6	6	USDA	yes	yes	no	no	fourth	two	15	low	13	0.4394	0.1834	0.0432	0.3196	0.0166	0.1013	0.2325	2.797	0.5496	1.609	0	0	0	0.049980005	0	0	0	0	0	0	0	0	0.014610001	0	0	0	0	2.666200267	0	0
FEA33-6	33	F	57	22	no	PV	JAK2	16.6	6	USDA	yes	yes	no	no	fourth	two	6	low	21	0.4328	0.217	6.425	0.3605	0.009	0.0459	0.605	13.66	0.2291	3.258	0	0	0	0.011160006	0	0	0	0	0	0	0	0	0.004060002	0	0	0	0	2.283141142	0	0
FEA33-9	33	F	57	22	no	PV	JAK2	16.6	6	USDA	yes	yes	no	no	fourth	two	9	high	14	0.3849	0.1686	0.0589	0.3615	0.0084	0.1245	0.5752	1.713	0.8958	1.585	0	0	0	0	0	0	0	0	0	0	0	0	0	0	0	0	0	2.43102	0	0
FEA34-1	34	F	51	22	no	MF	JAK2	14.3	6.5	USDA	no	no	no	no	fourth	two	1	low	13	0.8652	0.2528	0.0427	0	0.0779	0.0269	0.8013	2.427	0.9924	6.215	0	0	0	0	0	0	0	0	0	0	0	0	0	0	0	0	0	0	0	0
FEA34-15	34	F	51	22	no	MF	JAK2	14.3	6.5	USDA	no	no	no	no	fourth	two	15	low	4	0.7553	0.1083	0.0218	0	0.1034	0.0487	0.8221	6.06	1.892	5.385	0	0	0	0	0	0	0	0	0	0	0	0	0	0	0	0	0	0	0	0
FEA34-6	34	F	51	22	no	MF	JAK2	14.3	6.5	USDA	no	no	no	no	fourth	two	6	low	31	0.6986	0.1524	0.0181	0	0.0888	0.0409	0.672	3.4	1.777	5.317	0	0	0	0	0	0	0	0	0	0	0	0	0	0	0	0	0	0	0	0
FEA34-9	34	F	51	22	no	MF	JAK2	14.3	6.5	USDA	no	no	no	no	fourth	two	9	low	6	0.9736	0.1104	0.0284	0	0.0492	0.0325	0.7163	4.214	1.031	5.065	0	0	0	0	0	0	0	0	0	0	0	0	0	0	0	0	0	0	0	0
FEA35-1	35	F	58	20	no	MF	JAK2	7.1	4	USDA	no	no	no	no	fourth	two	1	low	7	0.826	0.1087	0.5838	0.0415	0.0152	0.0253	1.154	27.34	0.1175	11.6	0	0	0	0	0	0	0	0	0	0	0	0.12377776	0	0	0	0	0	0.015332109	0	0
FEA35-15	35	F	58	20	no	MF	JAK2	7.1	4	USDA	no	no	no	no	fourth	two	15	low	3	1.032	0.0864	0.0795	0	0.0161	0.0159	2.158	7.718	0.1774	7.894	0	0	0	0	0	0	0	0	0	0	0	0	0	0	0	0	0	0.143915017	0	0
FEA35-6	35	F	58	20	no	MF	JAK2	7.1	4	USDA	no	no	no	no	fourth	two	6	low	12	0.7643	0.0647	0.0617	0	0.0366	0.0184	1.053	10.76	0.2902	10.19	0	0	0	0	0	0	0	0	0	0	0	0.486673687	0	0	0	0	0	0.083825753	0	0
FEA35-9	35	F	58	20	no	MF	JAK2	7.1	4	USDA	no	no	no	no	fourth	two	9	low	9	NA	NA	NA	NA	NA	NA	NA	NA	NA	NA	0	0	0	0	0	0	0	0	0	0	0	0.164160033	0.155070031	0	0	0	0	0.04989001	0	0
[truncated: 345 more columns]
